# Supplementary material for: A novel antiviral lncRNA, EDAL, shields a T309 O-GlcNAcylation site to promote EZH2 lysosomal degradation
Source: Genome Biol. 2020 Sep 1;21:228. doi: 10.1186/s13059-020-02150-9 (PMC7465408; doi:10.1186/s13059-020-02150-9)
Supplement: Supplementary file 2 — Additional file 2. Supplemental Table S1. [file 13059_2020_2150_MOESM2_ESM.xlsx]

## Sheet: Sheet1
		long RNA									short RNA
			C1				C3				C2				C4
rank			pos	num	base		pos	num	base		pos	num	base		pos	num	base
1			21	517682	A		21	464867	A		35	105825	T		35	90350	T
2			17	513374	G		17	460195	G		39	105597	T		39	90292	T
3			66	251065	A		302	252927	C		45	43690	C		45	34867	C
4			62	246689	A		66	243339	A		49	43284	A		49	34674	A
5			302	242325	C		62	227653	A		56	25929	C		56	13603	C
6			158	140363	G		158	90812	G		23	9009	T		23	7755	T
7			1	86273	T		303	80149	T		27	8708	T		27	7651	T
8			274	83965	A		274	76157	A		52	5585	A		52	4123	A
9			270	78888	G		270	70251	G		14	5452	A		48	3523	G
10			303	77710	T		1	43183	T		15	5177	T		14	3306	A
11			144	53941	T		108	41764	T		48	4551	G		18	3200	A
12			45	29839	A		110	34297	T		18	4219	A		10	2848	T
13			295	28057	T		295	34140	T		11	3988	T		15	2540	T
14			41	24500	G		111	33680	A		10	3926	T		11	2535	T
15			201	23674	A		107	33487	T		7	3874	T		7	2467	T
16			197	21724	T		71	31723	A		19	3197	T		19	2326	T
17			111	19560	A		109	30055	T		29	2429	C		6	1956	T
18			160	19293	G		45	29844	A		6	2255	T		13	1096	T
19			157	18822	A		112	27593	T		13	2006	T		16	1068	T
20			112	17181	T		171	24082	T		12	1846	T		12	1002	T
21			159	16929	A		266	23881	A		16	1706	T		17	834	T
22			149	15950	A		174	23418	T		2	1625	A		34	676	T
23			42	15651	A		265	23254	T		17	1513	T		21	582	T
24			161	15562	G		69	23173	T		36	1317	C		40	476	G
25			294	15294	A		197	22477	T		34	1290	T		44	470	G
26			110	15211	T		187	22183	T		3	1048	A		29	460	C
27			174	15210	T		201	21156	A		1	1025	A		30	431	A
28			300	13996	C		257	21031	C		30	1007	A		36	410	C
29			109	13995	T		41	20946	G		33	999	T		32	362	G
30			63	13970	T		115	19940	A		21	924	T		33	332	T
31			38	13465	T		186	19467	T		8	783	C		38	332	G
32			257	13204	C		188	18851	A		44	740	G		47	265	T
33			258	13199	A		63	18646	T		32	737	G		8	251	C
34			108	13185	T		170	17711	T		47	686	T		54	240	G
35			71	12918	A		262	17476	T		38	629	G		3	235	A
36			186	12476	T		264	17415	T		9	616	C		1	220	A
37			99	11884	A		149	16641	A		31	607	T		51	217	G
38			107	11789	T		258	16287	A		40	545	G		55	215	C
39			196	11694	T		169	16227	A		5	544	T		31	213	T
40			188	11317	A		113	16044	T		54	529	G		20	205	G
41			296	11209	A		70	16032	A		20	514	G		2	183	A
42			162	11118	G		196	15850	T		46	484	C		46	177	C
43			69	11053	T		116	15836	T		55	483	C		9	175	C
44			189	10945	C		175	15597	T		22	454	G		42	166	G
45			40	10484	A		38	15130	T		51	453	G		26	162	G
46			262	10226	T		261	14951	T		4	436	G		28	155	G
47			37	10214	T		64	14743	T		28	406	G		5	138	T
48			120	10037	T		157	14642	A		37	381	A		37	125	A
49			124	9988	T		61	14588	A		24	366	C		25	108	T
50			178	9939	A		296	14508	A		41	306	T		22	104	G
51			115	9695	A		114	14407	T		25	272	T		24	93	C
52			243	9676	C		189	14396	C		26	262	G		41	88	T
53			171	9607	T		131	14008	T		42	227	G		43	84	T
54			73	9087	A		99	13893	A		43	205	T		4	70	G
55			61	8971	A		294	13719	A		53	134	G		50	56	G
56			280	8899	C		260	13635	A		50	84	G		53	44	G
57			43	8739	T		68	13587	A
58			266	8634	A		73	13454	A
59			64	8498	T		159	13255	A
60			187	8489	T		160	13183	G
61			180	8393	C		72	12906	A
62			194	8248	A		132	12867	T
63			2	8170	G		120	12550	T
64			95	8050	T		243	12522	C
65			255	8047	T		183	12314	G
66			113	8036	T		161	11633	G
67			128	8032	T		58	11476	C
68			33	7912	T		130	11472	T
69			116	7732	T		98	11371	A
70			70	7572	A		128	11219	T
71			58	7551	C		33	11196	T
72			68	7516	A		106	11107	C
73			114	7513	T		173	10610	T
74			131	7441	T		280	10362	C
75			130	7435	T		300	10227	C
76			148	7345	G		144	10172	T
77			50	7341	A		118	10129	T
78			98	7288	A		67	10026	C
79			278	7238	A		277	10007	C
80			72	7233	A		278	9896	A
81			265	7228	T		168	9619	G
82			199	7227	T		93	9615	T
83			127	7168	A		165	9428	C
84			132	7167	T		124	9333	T
85			261	7076	T		127	9328	A
86			163	7007	C		42	9279	A
87			150	6984	G		190	9262	A
88			156	6822	A		49	8989	T
89			170	6815	T		95	8924	T
90			226	6794	A		255	8921	T
91			89	6530	A		37	8884	T
92			256	6526	A		97	8742	T
93			277	6511	C		194	8741	A
94			169	6494	A		178	8633	A
95			260	6467	A		162	8612	G
96			209	6463	C		92	8610	T
97			36	6436	T		88	8566	T
98			175	6262	T		259	8497	C
99			143	6170	C		104	8394	T
100			88	6167	T		87	8363	T
101			100	6153	A		57	8263	G
102			282	6123	C		50	8225	A
103			104	6083	T		148	8201	G
104			87	5935	T		164	8178	G
105			93	5866	T		199	8108	T
106			222	5779	T		100	7942	A
107			247	5708	A		219	7910	T
108			106	5707	C		134	7886	A
109			217	5666	G		136	7787	T
110			16	5638	A		217	7748	G
111			49	5625	T		156	7716	A
112			164	5472	G		282	7638	C
113			67	5440	C		256	7495	A
114			259	5306	C		40	7484	A
115			165	5251	C		6	7453	G
116			92	5220	T		195	7415	C
117			219	5219	T		94	7383	T
118			279	5198	T		181	7304	T
119			264	5173	T		43	7201	T
120			242	5170	T		185	7163	G
121			134	5064	A		11	6783	T
122			276	5058	C		267	6717	A
123			97	5054	T		166	6666	C
124			22	4833	G		247	6652	A
125			215	4814	G		119	6556	G
126			214	4813	T		226	6536	A
127			48	4761	T		180	6464	C
128			94	4743	T		150	6335	G
129			208	4665	C		192	6309	G
130			173	4639	T		101	6199	G
131			195	4624	C		16	6192	A
132			190	4514	A		89	6081	A
133			145	4503	G		129	5959	G
134			57	4503	G		276	5944	C
135			83	4447	A		263	5833	C
136			146	4401	A		48	5649	T
137			32	4354	C		215	5623	G
138			212	4306	T		138	5477	T
139			292	4306	A		102	5476	T
140			136	4301	T		32	5410	C
141			245	4298	G		103	5391	T
142			235	4293	C		82	5379	T
143			103	4292	T		284	5246	T
144			283	4286	T		283	5206	T
145			82	4229	T		65	5167	G
146			213	4197	G		218	5129	T
147			229	4184	T		222	5084	T
148			183	4144	G		163	5055	C
149			126	4104	C		198	4885	G
150			11	4101	T		182	4876	G
151			118	4079	T		137	4860	G
152			47	4053	T		235	4732	C
153			3	4039	G		279	4718	T
154			6	3997	G		126	4689	C
155			102	3966	T		91	4575	C
156			210	3960	T		2	4466	G
157			281	3937	T		213	4427	G
158			168	3928	G		36	4398	T
159			254	3922	G		184	4379	A
160			129	3852	G		273	4355	G
161			133	3789	C		242	4291	T
162			166	3768	C		19	4282	T
163			91	3734	C		10	4279	T
164			218	3676	T		133	4257	C
165			198	3659	G		22	4232	G
166			301	3655	T		47	4227	T
167			191	3644	G		96	4172	C
168			192	3603	G		125	4115	G
169			8	3440	A		209	4084	C
170			231	3436	A		172	4048	C
171			60	3435	A		292	4043	A
172			234	3430	T		146	4012	A
173			284	3422	T		206	3998	T
174			10	3410	T		167	3954	A
175			119	3368	G		208	3947	C
176			185	3362	G		231	3908	A
177			138	3330	T		229	3904	T
178			181	3262	T		214	3861	T
179			90	3230	G		228	3766	C
180			101	3199	G		239	3643	T
181			167	3186	A		191	3638	G
182			244	3163	T		105	3631	C
183			137	3150	G		123	3578	G
184			273	3099	G		245	3494	G
185			85	3065	A		60	3488	A
186			154	3002	A		230	3486	G
187			79	2985	C		244	3481	T
188			142	2974	C		117	3445	G
189			249	2909	G		254	3416	G
190			239	2900	T		152	3346	C
191			240	2892	C		122	3325	T
192			291	2885	C		234	3312	T
193			96	2882	C		135	3262	G
194			147	2874	G		240	3182	C
195			289	2864	C		59	3141	C
196			200	2845	G		9	3118	T
197			182	2831	G		212	3075	T
198			206	2795	T		249	3069	G
199			75	2783	T		291	3065	C
200			228	2782	C		281	3056	T
201			263	2779	C		83	2965	A
202			19	2765	T		5	2959	G
203			59	2731	C		8	2956	A
204			152	2689	C		293	2953	C
205			202	2667	G		298	2922	G
206			123	2662	G		241	2917	C
207			65	2657	G		200	2907	G
208			12	2636	T		12	2890	T
209			105	2604	C		14	2879	T
210			84	2590	C		90	2856	G
211			293	2573	C		143	2791	C
212			125	2563	G		202	2760	G
213			44	2551	G		3	2719	G
214			184	2549	A		139	2717	G
215			275	2544	G		220	2699	A
216			155	2539	G		301	2676	T
217			86	2537	C		4	2641	A
218			9	2498	T		56	2623	T
219			250	2488	A		79	2611	C
220			23	2468	G		227	2605	A
221			253	2438	A		155	2586	G
222			26	2402	T		85	2570	A
223			230	2386	G		142	2568	C
224			172	2377	C		86	2542	C
225			53	2375	T		154	2526	A
226			4	2372	A		179	2511	A
227			135	2345	G		84	2505	C
228			56	2342	T		248	2466	A
229			74	2306	C		147	2461	G
230			267	2297	A		75	2432	T
231			193	2282	C		285	2408	T
232			141	2276	G		246	2296	G
233			122	2255	T		193	2276	C
234			5	2246	G		210	2266	T
235			80	2241	A		18	2251	T
236			46	2194	C		121	2235	C
237			7	2179	C		205	2223	G
238			52	2167	C		141	2222	G
239			77	2160	T		44	2215	G
240			290	2134	C		275	2203	G
241			139	2132	G		145	2202	G
242			35	2109	C		177	2200	G
243			241	2108	C		7	2166	C
244			24	2040	T		74	2147	C
245			54	2013	T		250	2145	A
246			117	1977	G		268	2130	C
247			285	1975	T		140	2122	T
248			207	1939	C		238	2074	G
249			248	1939	A		23	2020	G
250			220	1920	A		26	2004	T
251			51	1915	G		54	1988	T
252			297	1912	T		46	1969	C
253			121	1898	C		35	1906	C
254			227	1892	A		51	1873	G
255			153	1861	C		151	1861	G
256			211	1856	G		176	1856	G
257			298	1856	G		253	1856	A
258			204	1807	T		203	1854	C
259			78	1769	C		52	1853	C
260			18	1752	T		53	1822	T
261			76	1723	C		252	1821	C
262			179	1718	A		204	1803	T
263			39	1703	C		211	1742	G
264			140	1673	T		286	1735	A
265			14	1664	T		153	1674	C
266			203	1657	C		80	1671	A
267			176	1656	G		232	1665	A
268			151	1643	G		77	1661	T
269			252	1626	C		24	1659	T
270			25	1581	T		207	1656	C
271			246	1580	G		34	1652	C
272			177	1577	G		233	1609	C
273			233	1569	C		25	1595	T
274			269	1565	T		81	1576	G
275			29	1547	T		31	1503	C
276			34	1540	C		221	1486	C
277			238	1535	G		39	1464	C
278			81	1517	G		236	1462	A
279			232	1513	A		224	1452	G
280			286	1511	A		290	1451	C
281			268	1476	C		29	1395	T
282			221	1464	C		271	1385	C
283			55	1463	G		76	1322	C
284			205	1449	G		272	1313	T
285			236	1433	A		269	1309	T
286			272	1390	T		225	1308	G
287			225	1385	G		251	1307	G
288			271	1336	C		289	1303	C
289			251	1316	G		297	1292	T
290			237	1308	G		55	1258	G
291			31	1218	C		216	1256	G
292			223	1210	G		20	1169	G
293			287	1200	G		15	1131	G
294			15	1186	G		237	1100	G
295			20	1181	G		78	1082	C
296			224	1154	G		223	1008	G
297			216	1152	G		287	953	G
298			299	1140	T		13	837	C
299			28	1079	C		299	831	T
300			13	1018	C		27	790	C
301			27	855	C		28	726	C
302			30	771	C		288	660	C
303			288	685	C		30	597	C
